# Supplementary material for: Ginseng Gintonin Contains Ligands for GPR40 and GPR55
Source: Molecules. 2020 Mar 2;25(5):1102. doi: 10.3390/molecules25051102 (PMC7179172; doi:10.3390/molecules25051102)
Supplement: Supplementary file 1 [file molecules-25-01102-s001.zip]

Archive with 1 entries (1 files):
- molecules-701912-SI.docx
